# Supplementary material for: New records and ecological insights of Spondylus limbatus (Bivalvia, Spondylidae) from the Panamic Province
Source: Biodivers Data J. 2026 Feb 13;14:e180522. doi: 10.3897/BDJ.14.e180522 (PMC12924048; doi:10.3897/BDJ.14.e180522)
Supplement: XML Treatment for Spondylus limbatus [file BDJ.14.e180522-treatment1.xml]

<!DOCTYPE tp:taxon-treatment
  PUBLIC "-//TaxonX//DTD Taxonomic Treatment Publishing DTD v0 20100105//EN" "tax-treatment-NSO.dtd">
<tp:taxon-treatment xmlns:tp="http://www.plazi.org/taxpub"><tp:treatment-meta><mixed-citation publication-type="journal"><person-group><name><surname>Cotom-Nimatuj</surname><given-names>Julio A.</given-names></name><name><surname>Michel-Morfín</surname><given-names>Jesús Emilio</given-names></name><name><surname>Bassey-Fallas</surname><given-names>Giovanni</given-names></name><name><surname>Segovia</surname><given-names>Johanna</given-names></name><name><surname>Sharpe</surname><given-names>Ashley E.</given-names></name><name><surname>Sandino</surname><given-names>Osmar</given-names></name><name><surname>Jiménez-Prado</surname><given-names>Pedro</given-names></name><name><surname>Jaramillo-Arango</surname><given-names>Antonio</given-names></name><name><surname>Mogollón-Ávila</surname><given-names>Valentín</given-names></name><name><surname>Gómez-Gastelum</surname><given-names>Luis</given-names></name><name><surname>Esparza-López</surname><given-names>Rodrigo</given-names></name><name><surname>Lunniss</surname><given-names>Richard</given-names></name><name><surname>Béarez</surname><given-names>Philippe</given-names></name></person-group><article-title>New records and ecological insights of <italic><tp:taxon-name><tp:taxon-name-part taxon-name-part-type="genus" reg="Spondylus">Spondylus</tp:taxon-name-part> <tp:taxon-name-part taxon-name-part-type="species" reg="limbatus">limbatus</tp:taxon-name-part></tp:taxon-name></italic> (<tp:taxon-name><tp:taxon-name-part taxon-name-part-type="class">Bivalvia</tp:taxon-name-part></tp:taxon-name>, <tp:taxon-name><tp:taxon-name-part taxon-name-part-type="family">Spondylidae</tp:taxon-name-part></tp:taxon-name>) from the Panamic Province</article-title><source>Biodivers Data J</source><day>13</day><month>02</month><year>2026</year><volume>14</volume><pub-id pub-id-type="doi">10.3897/BDJ.14.e180522</pub-id></mixed-citation></tp:treatment-meta><tp:nomenclature><tp:taxon-name><object-id xmlns:xlink="http://www.w3.org/1999/xlink" content-type="arpha" xlink:type="simple">DB8150FF-5C1A-5389-875D-26C16345A99C</object-id><tp:taxon-name-part taxon-name-part-type="genus">Spondylus</tp:taxon-name-part> <tp:taxon-name-part taxon-name-part-type="species">limbatus</tp:taxon-name-part><object-id xmlns:xlink="http://www.w3.org/1999/xlink" xlink:type="simple" object-id-type="Other URL">https://www.molluscabase.org/aphia.php?p=taxdetails&amp;id=207886</object-id></tp:taxon-name><tp:taxon-authority>G. B. Sowerby II, 1847</tp:taxon-authority></tp:nomenclature><tp:treatment-sec sec-type="Description"><title>Description</title><p>According to <xref ref-type="bibr" rid="B13640426">Keen (1971)</xref>, <xref ref-type="bibr" rid="B13640228">Poutiers (1995)</xref>, <xref ref-type="bibr" rid="B13640385">Coan and Valentich-Scott (2012)</xref> and <xref ref-type="bibr" rid="B13640712">Lodeiros et al. (2016)</xref>, <italic><tp:taxon-name><tp:taxon-name-part taxon-name-part-type="genus" reg="Spondylus">Spondylus</tp:taxon-name-part> <tp:taxon-name-part taxon-name-part-type="species" reg="limbatus">limbatus</tp:taxon-name-part></tp:taxon-name></italic> shows considerable variability in shell shape, ranging from irregularly rounded to distorted. It has an exterior surface with strong radial ribs bearing short, spathate or pointed spines (when preserved), which may decrease in size and eventually disappear; the right valve likewise exhibits concentric foliations around the attachment area, which can be rather extensive. Hinge teeth are robust and thick, brown in the left valve and white in the right valve. The adductor muscle scar varies from shallow to deep, with a ventral callus. Colourations, most evident along the broad inner margin, range from purple to orange hues. Marginal crenulations are fine and numerous. The shell can reach up to 25 cm in length.</p></tp:treatment-sec><tp:treatment-sec sec-type="Diagnosis"><title>Diagnosis</title><p>The hinge teeth are generally more robust, large and brown and the adductor muscle scar is deeply impressed; the spines also differ in shape and arrangement and, when the specimen retains the right valve, it may exhibit a broad attachment area (<xref ref-type="bibr" rid="B13640712">Lodeiros et al. 2016</xref>), which distinguishes it from related species. Additionally, the sculpture pattern of the ventral margin consists of fine and numerous crenulations. Dark and intense purple hues are characteristic of <italic><tp:taxon-name><tp:taxon-name-part taxon-name-part-type="genus" reg="Spondylus">Spondylus</tp:taxon-name-part> <tp:taxon-name-part taxon-name-part-type="species" reg="limbatus">limbatus</tp:taxon-name-part></tp:taxon-name></italic>, whereas orange and reddish tones may cause confusion with <italic><tp:taxon-name><tp:taxon-name-part taxon-name-part-type="genus" reg="Spondylus">S.</tp:taxon-name-part> <tp:taxon-name-part taxon-name-part-type="species" reg="crassisquama">crassisquama</tp:taxon-name-part></tp:taxon-name></italic>; therefore, several morphological characters should be considered for reliable macroscopic identification.</p></tp:treatment-sec><tp:treatment-sec sec-type="Notes"><title>Notes</title><p><italic><tp:taxon-name><tp:taxon-name-part taxon-name-part-type="genus" reg="Spondylus">Spondylus</tp:taxon-name-part> <tp:taxon-name-part taxon-name-part-type="species" reg="calcifer">calcifer</tp:taxon-name-part></tp:taxon-name></italic> P. P. Carpenter, 1857 is one of the unaccepted synonyms of this species (<xref ref-type="bibr" rid="B13695759">MolluscaBase 2025</xref>).</p></tp:treatment-sec><ref-list><ref id="B13640426"><element-citation xmlns:xlink="http://www.w3.org/1999/xlink" publication-type="book" xlink:type="simple"><person-group person-group-type="author"><name name-style="western"><surname>Keen</surname><given-names>A. Myra</given-names></name></person-group><year>1971</year><source>Sea Shells of Tropical West America. Marine Mollusks from Baja California to Peru</source><edition>Second Edition</edition><publisher-name>Stanford University Press</publisher-name><publisher-loc>Stanford, California</publisher-loc></element-citation></ref><ref id="B13640228"><element-citation xmlns:xlink="http://www.w3.org/1999/xlink" publication-type="chapter" xlink:type="simple"><person-group person-group-type="author"><name name-style="western"><surname>Poutiers</surname><given-names>Jean - Maurice</given-names></name></person-group><year>1995</year><chapter-title>Bivalvos (Acephala, Lamellibranchia, Pelecypoda)</chapter-title><person-group person-group-type="editor"><name name-style="western"><surname>Fischer</surname><given-names>W.</given-names></name><name name-style="western"><surname>Krupp</surname><given-names>F.</given-names></name><name name-style="western"><surname>Schneider</surname><given-names>W.</given-names></name><name name-style="western"><surname>Sommer</surname><given-names>C.</given-names></name><name name-style="western"><surname>Carpenter</surname><given-names>K. E.</given-names></name><name name-style="western"><surname>Niem</surname><given-names>V. H.</given-names></name></person-group><source>Guía FAO para la identificación de especies para los fines de la pesca. Pacífico Centro-Oriental</source><volume>I - Plantas e Invertebrados</volume><publisher-name>Organización de las Naciones Unidas para la Agricultura y la Alimentación</publisher-name><publisher-loc>Rome</publisher-loc><size units="page">99–222</size><isbn>92-5-303408-4</isbn></element-citation></ref><ref id="B13640385"><element-citation xmlns:xlink="http://www.w3.org/1999/xlink" publication-type="book" xlink:type="simple"><person-group person-group-type="author"><name name-style="western"><surname>Coan</surname><given-names>Eugene V.</given-names></name><name name-style="western"><surname>Valentich-Scott</surname><given-names>Paul H.</given-names></name></person-group><year>2012</year><source>Bivalve seashells of tropical West America: marine bivalve mollusks from Baja California to Northern Perú</source><publisher-name>Santa Barbara Museum of Natural History</publisher-name><publisher-loc>Santa Barbara</publisher-loc></element-citation></ref><ref id="B13640712"><element-citation xmlns:xlink="http://www.w3.org/1999/xlink" publication-type="article" xlink:type="simple"><person-group person-group-type="author"><name name-style="western"><surname>Lodeiros</surname><given-names>César</given-names></name><name name-style="western"><surname>Soria</surname><given-names>Gaspar</given-names></name><name name-style="western"><surname>Valentich-Scott</surname><given-names>Paul</given-names></name><name name-style="western"><surname>Munguía-Vega</surname><given-names>Adrián</given-names></name><name name-style="western"><surname>Cabrera</surname><given-names>Jonathan Santana</given-names></name><name name-style="western"><surname>Cudney-Bueno</surname><given-names>Richard</given-names></name><name name-style="western"><surname>Loor</surname><given-names>Alfredo</given-names></name><name name-style="western"><surname>Márquez</surname><given-names>Adrian</given-names></name><name name-style="western"><surname>Sonnenholzner</surname><given-names>Stanislaus</given-names></name></person-group><year>2016</year><article-title>Spondylids of Eastern Pacific Ocean</article-title><source>Journal of Shellfish Research</source><volume>35</volume><issue>2</issue><fpage>279</fpage><lpage>293</lpage><uri xlink:type="simple">http://www.bioone.org/doi/10.2983/035.035.0203</uri><pub-id pub-id-type="doi">10.2983/035.035.0203</pub-id></element-citation></ref><ref id="B13695759"><element-citation xmlns:xlink="http://www.w3.org/1999/xlink" publication-type="website" xlink:type="simple"><person-group person-group-type="editor"><name name-style="western"><surname>MolluscaBase</surname></name></person-group><article-title>MolluscaBase. <italic>Spondylus limbatus</italic> G. B. Sowerby II, 1847</article-title><uri xlink:type="simple">https://www.molluscabase.org/aphia.php?p=taxdetails&amp;id=207886</uri><date-in-citation content-type="access-date">2025-09-15T00:02:56+00:00</date-in-citation></element-citation></ref></ref-list></tp:taxon-treatment>
